# Supplementary material for: Pushing up or pushing out—an initial investigation into horizontal- versus vertical-force training on swimming start performance: a pilot study
Source: PeerJ. 2021 Feb 24;9:e10937. doi: 10.7717/peerj.10937 (PMC7912599; doi:10.7717/peerj.10937)
Supplement: Supplemental Information 1 [file peerj-09-10937-s001.xlsx]

## Sheet: PeerJ
									Predicted 1RM strength (PRE)	Squat Jump Force-time variables (PRE)					Swim start kinetic and kinematic variables (PRE)									Swim start Performance times (PRE)				Predicted 1RM strength (POST)	Squat Jump Force-time variables (POST)					Swim start kinetic and kinematic variables (POST)									Swim start performance times (POST)
NameID	Gender	INTERVENTION	INTID	STROKE	STROKEID	Height	Age	Body mass	Predicted1RM	ConcentricImpulse	JH(FT)	RSImod	ConcentricMeanPower	ConcentricRPD	PowerAvWKg	AccAvmss	Workkgjoules	TakeOffHVelms	ForceResPk(BW)	FrontHpk(BW)	RearHpk(BW)	RearResAv(BW)	GrabResPk(BW)	T5m	T15m	POST_Age	POST_Body Mass	POST_Predicted1RM	POSTConcentricImpulse	POSTJHFT	POSTRSImod	POSTConcentricMeanPower	POSTConcentricRPD	POSTPowerAvWKg	POSTAccAvmss	POSTWorkkgjoules	POSTTakeOffHVelms	POSTForceResPk(BW)	POSTFrontHpk(BW)	POSTRearHpk(BW)	POSTRearResAv(BW)	POSTGrabResPk(BW)	POSTT5m	POSTT15m
1	F	HF	0	Freestyle	0	166.2	22	61.4	62.081	124	18.8	0.63	993	9312.6	16.42	5.71	11.33	3.94	1.53	0.7	0.75	0.49	35	1.77	7.71	22	60.52	92.734	117.3	19.8	0.4	830	4072.4	16.54	5.71	11.31	3.91	1.57	0.69	0.75	0.47	35	1.8	7.83
2	F	VF	1	Freestyle	0	167	20.1999	59.96	43.4567	121.1	19.8	0.38	720	4337.8	14.22	5.14	10.55	3.81	1.31	0.67	0.74	0.48	26	1.82	8.05	20.1999	57.92	43.6395	120.3	22	0.46	718	5030.5	13.82	5.06	10.5	3.85	1.2	0.61	0.77	0.47	29	1.86	8.05
3	M	VF	1	Freestyle	0	184.4	23.6085	83.45	111.746	222.9	43.8	1	1635	10412	26.29	7.56	17.09	4.92	2.37	0.75	1.13	0.76	46	1.37	5.8	23.6085	85.17	120.009	231.1	39	1.17	2030	16196.8	24.99	7.31	16.45	4.81	2.26	0.73	1.1	0.76	49	1.4	5.86
4	M	VF	1	Butterfly	2	179.7	19.5291	72.79	74.4971	177.2	27.1	1.02	1638	18656.6	22.94	6.89	14.45	4.34	2.35	0.7	0.93	0.56	41	1.51	6.85	19.5291	73.7	120.009	169.1	23.5	0.9	1547	18319.9	20.79	6.32	13.97	4.25	2.19	0.65	0.89	0.51	45	1.56	6.98
5	M	HF	0	Breaststroke	1	180	19.5483	89.67	86.9133	260.2	39	0.98	2044	15529.8	23.77	6.8	17.07	4.88	1.81	0.62	0.94	0.61	37	1.42	7	19.5483	91.56	141.828	267.1	39.3	0.89	2388	14467.8	23.54	6.84	17.04	4.95	1.8	0.71	0.93	0.63	34	1.44	7.13
6	F	HF	0	Breaststroke	1	177.6	22.3299	74.77	62.081	162.7	21.8	0.72	1307	12180.9	16.16	5.36	12.73	4.22	1.41	0.68	0.8	0.57	27	1.71	8.54	22.3299	73.94	92.734	172.3	28.2	0.72	1281	9433.3	16.47	5.51	12.68	4.24	1.37	0.66	0.74	0.58	28	1.7	8.16
7	M	HF	0	Butterfly	2	176.2	19.8713	80.49	99.3295	194.2	28.5	0.84	1593	13474.7	21.95	6.92	14.58	4.6	1.88	0.67	1.05	0.72	40	1.48	7.03	19.8713	78.32	130.919	184.6	27.1	0.75	1537	11802.2	20.69	6.52	14.11	4.45	1.85	0.67	1.06	0.66	44	1.53	7.11
8	M	VF	1	Freestyle	0	173.6	22.9268	68.86	74.4971	189.3	35.7	0.88	1470	10276.4	24.26	7.25	15.09	4.51	2.28	0.78	0.98	0.66	37	1.49	6.6	22.9268	67.86	98.189	176.8	32.4	0.76	1293	9337.9	24.35	7.25	15.39	4.58	2.28	0.81	1.04	0.66	38	1.48	6.58
9	F	VF	1	Butterfly	2	166	18.6283	65.55	49.6648	126.1	18.6	0.48	877	7397.4	15.53	5.25	11.49	3.88	1.43	0.76	0.75	0.43	31	1.77	8.01	18.6283	64.79	43.6395	129.4	18.8	0.35	617	5487.3	15.61	5.35	11.55	3.96	1.28	0.8	0.8	0.45	33	1.75	7.98
10	M	HF	0	Freestyle	0	170.8	20.1697	66.29	86.9133	160.9	27.8	0.63	1057	7860.6	17.53	5.37	12.83	3.93	1.76	0.63	0.67	0.46	43	1.7	7.06	20.1697	67.16	152.738	158.9	25.3	0.6	1146	7878.2	18.02	5.53	13.66	4.19	1.67	0.69	0.71	0.47	48	1.67	7.1
11	F	HF	0	Freestyle	0	168	23.8138	75.72	74.4971	197.4	34.2	0.95	1491	13558.9	22.14	7.01	14.44	4.57	1.97	0.82	1.16	0.65	50	1.49	6.63	23.8138	74.46	98.189	193.7	35	1	1470	13129.5	21.84	6.81	14.64	4.56	1.82	0.79	1.06	0.66	44	1.52	6.6
